# Supplementary material for: A multi‐omics approach to overeating and inactivity‐induced muscle atrophy in db/db mice
Source: J Cachexia Sarcopenia Muscle. 2024 Jul 13;15(5):2030–45. doi: 10.1002/jcsm.13550 (PMC11446703; doi:10.1002/jcsm.13550)
Supplement: Supplementary file 2 — Table S1. Serum cytokine array. [file JCSM-15-2030-s002.xlsx]

## Sheet: Cytokine
Supplementary Table 1. Serum cytokine array
	db/m		db/db
	Mean	SD	Mean	SD	p-value
Axl	1	0.0229884	1.03899	0.0495999	0.021708
BLC(CXCL13)	1	0.0222153	1.02991	0.0481755	0.063614
CD30 Ligand(TNFSF8)	1	0.0267704	1.03694	0.0473404	0.027967
CD30(TNFRSF8)	1	0.0207216	1.03946	0.0493714	0.018147
CD40(TNFRSF5)	1	0.0151401	1.04404	0.0477272	0.005914
CRG-2	1	0.0364994	1.03275	0.0551417	0.100314
CTACK(CCL27)	1	0.0265223	1.00392	0.0487218	0.808846
CXCL16	1	0.0364289	1.01695	0.0612407	0.418762
Eotaxin-1(CCL11)	1	0.0334013	1.03825	0.055324	0.052408
Eotaxin-2(MPIF-2/CCL24)	1	0.141455	1.02786	0.149216	0.64342
Fas Ligand(TNFSF6)	1	0.0654433	1.05171	0.0800105	0.09708
Fractalkine(CX2CL1)	1	0.0605347	1.02678	0.0723786	0.336294
GCSF	1	0.0135501	1.04052	0.0469086	0.0088
GM-CSF	1	0.0607191	1.03588	0.0733942	0.205469
IFN-gamma	1	0.0388636	1.03917	0.0641246	0.084044
IGFBP-3	1	0.0244709	0.994623	0.0482126	0.733745
IGFBP-5	1	0.020703	1.03367	0.0498119	0.041762
IGFBP-6	1	0.0409058	1.0409	0.0698982	0.094147
IL-1-alpha	1	0.0346753	1.02002	0.0580201	0.315984
IL-1 beta(IL-1 F2)	1	0.0203955	1.04741	0.0510045	0.006754
IL-2	1	0.0108962	1.02646	0.0472747	0.07208
IL-3	1	0.0132564	1.03964	0.0465712	0.009619
IL-3 R beta	1	0.0103491	1.01684	0.047078	0.239128
IL-4	1	0.0948391	1.039	0.0911302	0.31552
IL-5	1	0.0536754	1.03703	0.0693758	0.15778
IL-6	1	0.0375145	1.0486	0.0540424	0.017889
IL-9	1	0.014915	1.02768	0.0479986	0.069599
IL-10	1	0.0123726	1.04031	0.0466237	0.008402
IL-12 p40/p70	1	0.0120406	1.03638	0.0474491	0.017294
IL-12 p70	1	0.0105849	1.01834	0.0455864	0.188343
IL-13	1	0.0136338	1.03414	0.0462828	0.022661
IL-17A	1	0.0116894	1.03771	0.0468332	0.012887
KC(CXCL1)	1	0.0583426	1.02728	0.0732474	0.323851
Leptin R	1	0.0370895	1.03335	0.056715	0.102277
Leptin	1	0.026609	1.04719	0.0500283	0.0086
LIX	1	0.0278652	1.01559	0.0520402	0.370065
L-Selectin(CD62L)	1	0.01166	1.00947	0.0462614	0.499081
Lymphotactin(XCL1)	1	0.0547971	1.05126	0.0749134	0.068843
MCP-1(CCL2)	1	0.0415364	1.02177	0.0600113	0.312648
MCP-5	1	0.0278232	1.04931	0.052871	0.009125
M-CSF	1	0.0584579	1.01794	0.073682	0.515559
MIG(CXCL9)	1	0.0163894	1.05034	0.0503099	0.003297
MIP-1 alpha(CCL3)	1	0.0118293	1.04119	0.0466497	0.007157
MIP-1 gamma	1	0.0265306	0.399169	0.0180882	< 0.001
MIP-2	1	0.0161053	0.739612	0.0368342	< 0.001
MIP-3 beta(CCL19)	1	0.0162101	1.47468	0.0678071	< 0.001
MIP-3 alpha(CCL20)	1	0.0114349	1.25885	0.0576738	< 0.001
Platelet Factor 4(CXCL4)	1	0.0199627	0.3951	0.0177488	< 0.001
P-Selectin	1	0.32711	1.13677	0.0552614	0.167299
RANTES(CCL5)	1	0.0391973	1.26741	0.373398	0.021872
SCF	1	0.0429483	1.10722	0.0656796	0.000101
SDF-1 alpha(CXCL12 alpha)	1	0.0438069	1.07967	0.0653146	0.001979
TARC(CCL17)	1	0.0103329	0.790608	0.0423558	< 0.001
I-309(TCA-3/CCL1)	1	0.0182648	0.640595	0.0286873	< 0.001
TECK(CCL25)	1	0.0347842	1.48356	0.068599	< 0.001
TIMP-1	1	0.0205391	1.31263	0.073382	< 0.001
TNF alpha	1	0.0152933	0.707415	0.0344215	< 0.001
TNF R1(TNFRSF1A)	1	0.0120365	0.241483	0.0110072	< 0.001
TNF RII(TNFRSF1B)	1	0.0239005	1.64355	0.0736371	< 0.001
Thrombopoietin(TPO)	1	0.01937	1.2424	0.0651697	< 0.001
VCAM-1(CD106)	1	0.0120904	0.569532	0.0257228	< 0.001
VEGF-A	1	0.0320827	2.82552	0.127064	< 0.001
bFGF	1	0.0169734	0.593508	0.0175424	< 0.001
CD26	1	0.0170359	0.598747	0.00169199	< 0.001
Dtk	1	0.0163911	0.62706	0.00965595	< 0.001
E-Selectin	1	0.0163911	0.609584	0.0100964	< 0.001
FC gamma RIIB	1	0.0192238	0.671494	0.0150426	< 0.001
Flt-3 Ligand	1	0.0171798	0.663635	0.0306375	< 0.001
GITR	1	0.0163911	0.636104	0.00538082	< 0.001
HGFR	1	0.0377538	0.428481	0.0529481	< 0.001
ICAM-1	1	0.0398279	0.623411	0.0519608	< 0.001
IGFBP-2	1	0.0267545	0.549427	0.0210013	< 0.001
IGF-1	1	0.0177115	0.417865	0.0155532	< 0.001
IGF-2	1	0.0258674	0.527547	0.0119853	< 0.001
IL-15	1	0.0188182	0.626779	0.0138477	< 0.001
IL-17RB	1	0.0189871	0.636148	0.0096607	< 0.001
IL-7	1	0.0253549	0.646624	0.00512663	< 0.001
I-TAC	1	0.0249583	0.709465	0.0233884	< 0.001
Lungline	1	0.0284169	0.867302	0.00521071	< 0.001
MDC	1	0.0265545	0.648826	0.0156273	< 0.001
MMP-2	1	0.0225162	0.624598	0.0408116	< 0.001
MMP-3	1	0.0171224	0.370878	0.00501419	< 0.001
OPN	1	0.0163911	0.507567	0.0171613	< 0.001
OPG	1	0.017109	0.506913	0.00506421	< 0.001
Pro-MMP-9	1	0.0163911	0.512976	0.00144961	< 0.001
Resistin	1	0.0163911	0.59678	0.00456332	< 0.001
Shh-N	1	0.0183684	0.613212	0.0165138	< 0.001
TCK-1	1	0.0166261	0.7951	0.030432	< 0.001
TIMP-2	1	0.0191254	0.644807	0.0293384	< 0.001
TRANCE	1	0.0172442	0.634983	0.0160181	< 0.001
TROY	1	0.0172978	0.6499	0.0111014	< 0.001
TSLP	1	0.0163911	0.57604	0.0169472	< 0.001
VEGFR1	1	0.0194936	0.590342	0.0105831	< 0.001
VEGFR2	1	0.0359336	0.475071	0.0422509	< 0.001
VEGFR3	1	0.0267208	0.545316	0.0157517	< 0.001
VEGF-D	1	0.0265545	0.549768	0.00540137	< 0.001
