# Supplementary material for: A multi‐omics approach to overeating and inactivity‐induced muscle atrophy in db/db mice
Source: J Cachexia Sarcopenia Muscle. 2024 Jul 13;15(5):2030–45. doi: 10.1002/jcsm.13550 (PMC11446703; doi:10.1002/jcsm.13550)
Supplement: Supplementary file 3 — Table S2. Concentration of long chain fatty acids in serum, skeletal muscle, and faeces. [file JCSM-15-2030-s003.xlsx]

## Sheet: Table1
Supplementary Table 2. Concentration of long chain fatty acids in serum, skeletal muscle, and feces
		Serum (μg/mL)			Skeletal muscle (μg/mg)			Feces (μg/mg)
		db/m	db/db	p-value	db/m	db/db	p-value	db/m	db/db	p-value
Saturated fatty acid	Lauric acid	5.613 (2.741)	15.773 (3.380)	0.033	0.384 (0.202)	2.135 (0.302)	< 0.0001	0.490 (0.201)	0.250 (0.122)	0.032
	Myristic acid	43.901 (7.622)	68.539 (14.059)	0.045	2.264 (0.408)	4.115 (0.935)	0.085	10.111 (4.065)	4.442 (1.991)	0.012
	Palmitic acid	790.065 (132.641)	1406.625 (390.238)	0.016	36.394 (6.167)	60.751 (12.883)	0.031	126.933 (58.811)	46.218 (19.570)	0.009
	Stearic acid	167.802 (63.050)	1313.836 (276.472)	0.018	16.183 (1.107)	20.384 (2.452)	0.042	31.715 (9.314)	16.656 (6.519)	0.009
Monounsaturated fatty acid	Palmitoleic acid	284.832 (28.253)	506.330 (157.580)	0.075	11.803 (0.162)	14.375 (0.891)	0.031	44.901 (20.213)	3.174 (0.480)	0.026
	Oleic acid	449.250 (189.742)	829.398 (107.235)	0.039	130.715 (25.978)	235.127 (58.854)	0.037	20.099 (11.074)	7.643 (3.278)	< 0.0001
Polyunsaturated fatty acid	Linoleic acid	944.262 (273.000)	1688.418 (404.724)	0.058	53.147 (10.696)	173.666 (86.311)	< 0.0001	80.619 (51.679)	22.108 (17.554)	0.025
	Gamma-linolenic acid	36.567 (6.242)	54.056 (26.982)	0.467	2.680 (0.739)	4.944 (1.498)	0.063	0.159 (0.034)	0.095 (0.018)	0.006
	Alpha-linolenic acid	19.791 (8.030)	50.667 (14.983)	0.034	2.710 (1.176)	2.782 (1.098)	0.515	0.245 (0.129)	0.409 (0.173)	0.113
	Dihomo-γ -linolenic acid	24.507 (14.451)	77.634 (33.567)	0.029	4.944 (1.498)	2.680 (0.739)	0.064	0.563 (0.235)	1.081 (0.034)	0.032
	Arachidonic acid	203.391 (60.489)	618.465 (290.078)	0.019	0.631 (0.073)	0.525 (0.699)	0.108	0.660 (0.206)	0.450 (0.224)	0.122
	EPA	267.853 (38.072)	262.450 (85.631)	0.942	0.321 (0.044)	0.145 (0.008)	< 0.0001	0.651 (0.278)	1.010 (0.523)	0.169
	DHA	159.843 (49.311)	127.487 (28.989)	0.387	22.646 (4.440)	14.902 (1.337)	< 0.0001	0.603 (0.169)	0.401 (0.103)	0.045
Data are presented as means (standard deviation); P values were calculated by Welch's t-test.
