# Supplementary material for: A multi‐omics approach to overeating and inactivity‐induced muscle atrophy in db/db mice
Source: J Cachexia Sarcopenia Muscle. 2024 Jul 13;15(5):2030–45. doi: 10.1002/jcsm.13550 (PMC11446703; doi:10.1002/jcsm.13550)
Supplement: Supplementary file 4 — Table S3. Concentration of short chain fatty acids in serum and faeces and concentration of amino acids and organic acids in serum and skeletal muscle. [file JCSM-15-2030-s005.xlsx]

## Sheet: Table 2
Supplementary Table 3. Concentration of short chain fatty acids in serum and feces and concentration of amino acids and organic acids in serum and skeletal muscle
	Serum (μmol/ml)			Feces (μmol/mg)
	db/m	db/db	p value	db/m	db/db	p value
Acetic acid	1155.7 (146.1)	956.1 (122.7)	0.004	24.6 (1.5)	15.2 (1.5)	< 0.0001
Butanoic acid	142.3 (55.2)	89.3 (24.3)	0.012	23.7 (5.3)	16.7 (5.7)	< 0.0001
Propanoic acid	136.9 (51.0)	101.1 (17.4)	0.05	8.1 (2.6)	3.1 (0.9)	0.011
	Serum (μmol/ml)			Skeletal muscle (μmol/mg)
	db/m	db/db	p value	db/m	db/db	p value
Alanine	47.601 (13.74)	131.165 (87.084)	0.007729	5.141 (0.948)	4.256 (0.315)	0.011798
Oxalic acid	34.488 (4.611)	365.329 (43.799)	< 0.0001	3.918 (1.187)	2.633 (0.144)	0.003203
Malonic acid	7.907 (5.49)	33.969 (16.151)	< 0.0001	3.749 (1.061)	0.055 (0.022)	< 0.0001
Valine	258.717 (100.492)	189.123 (99.704)	0.13744	1.039 (0.308)	0.523 (0.049)	< 0.0001
Leucine	271.885 (120.449)	227.892 (75.367)	0.340499	0.7 (0.23)	0.253 (0.018)	< 0.0001
Isoleucine	268.217 (84.42)	154.749 (65.742)	0.003538	0.532 (0.188)	0.214 (0.011)	< 0.0001
Glycine	51.33 (22.212)	40.833 (15.589)	0.237013	9.311 (0.917)	1.764 (0.107)	< 0.0001
Succinic acid	12.653 (7.922)	40.767 (24.169)	0.002583	0.016 (0.004)	0.023 (0.005)	0.002812
Serine	28.402 (6.58)	30.801 (19.396)	0.715412	1.007 (0.263)	0.345 (0.015)	< 0.0001
Threonine	49.784 (11.117)	46.173 (19.304)	0.614459	0.26 (0.042)	0.175 (0.071)	0.004364
Aspartic acid	104.154 (89.14)	37.105 (9.418)	0.029439	0.692 (0.247)	0.066 (0.021)	< 0.0001
Methionine	362.682 (18.928)	85.986 (7.127)	< 0.0001	0.467 (0.164)	0.075 (0.002)	< 0.0001
Phenylalanine	27.395 (8.619)	14.176 (10.255)	0.005908	2.214 (0.665)	0.168 (0.003)	< 0.0001
Citric acid	23.98 (9.723)	75.208 (26.02)	< 0.0001	0.531 (0.207)	0.172 (0.006)	< 0.0001
Lysine	64.752 (14.374)	53.246 (22.666)	0.191975	3.264 (0.188)	2.002 (0.138)	< 0.0001
Data are presented as means (standard deviation); P values were calculated by Welch's t-test.
