# Supplementary material for: A multi‐omics approach to overeating and inactivity‐induced muscle atrophy in db/db mice
Source: J Cachexia Sarcopenia Muscle. 2024 Jul 13;15(5):2030–45. doi: 10.1002/jcsm.13550 (PMC11446703; doi:10.1002/jcsm.13550)
Supplement: Supplementary file 6 — Data S2. Supporting Information [file JCSM-15-2030-s001.xlsx]

## Sheet: Sheet1
Figure1B	Body weight (g)
	db/m		db/db
weeks	mean	SD	mean	SD
8	23.37	1.09853	36.2385	1.337
9	25.05	1.51767	39.5143	1.29541
10	26	1.1547	42.0692	1.91284
11	27.875	0.880814	43.4	3.98581
12	27.91	0.996048	45.8625	2.42601
13	28.375	1.04363	46.4385	2.71923
14	28.26	1.09158	48.4625	3.95761
15	30	1.06771	47.95	3.19161
16	30.64	0.77057	48.7583	3.72472
Figure1C
	db/m						db/db
Light	2990	2822	1607	2185	870	1231	1	32	11	15	5	10
Dark	5715	6399	3621	6538	4438	10189	32	67	18	16	4	21
FIgure1D	iPGTT
	db/m		db/db
minuites	mean	SD	mean	SD
0	65.1111	11.9525	228.4	44.2874
30	193.444	62.9546	757.7	149.186
60	130.111	20.0839	778.3	287.083
120	75.4444	22.0347	567.7	253.691
AUC	14898	1645	78212	12692
	ITT
	db/m		db/db
minuites	mean	SD	mean	SD
0	142.2	28.544	608.6	93.895
30	108.1	38.7594	645.5	145.204
60	89.3	55.5357	522.2	175.719
120	90.1	48.5334	453.2	180.438
AUC	12098	2539	65589	8690
Figure1E
	db/m						db/db
Grip strength (g)	225.768	216.391	206.292	198.111	206.988	203.754	191.053	125.401	102.643	138.436	123.955	121.764
Grip strength/BW	6.32455	6.82149	7.3621	6.66137	7.39644	6.4571	2.72804	3.58655	2.89872	2.77939	3.29175	3.9255
Figure 2A
	db/m						db/db
Cross-sectional area of soleus muscle (um3)	1.45786	1.6005	1.01573	0.807647	0.875355	0.968482	0.649871	0.724047	0.611264	0.636708	0.555886	0.51959
Figure 2B
	db/m						db/db
Soleus muscle weight (g)	6.07294	5.80871	6.71246	7.0245	4.66596	5.89495	5.54392	3.31595	2.32008	2.06953	2.67432	3.91588
Soleus muscle weight/ BW	0.231078	0.217308	0.196008	0.176942	0.231116	0.239635	0.122428	0.0790527	0.0596087	0.084664	0.0893245	0.0480977
Plantaris muscle weight (g)	16.0106	13.1277	14.0686	12.6967	13.4227	13.3491	7.03604	8.23776	7.73078	8.93953	8.49086	7.32056
Plantaris muscle weight/ BW	0.374961	0.490533	0.455997	0.530261	0.53276	0.448891	0.157158	0.162249	0.162421	0.158496	0.190992	0.151915
Figure 2D
	db/m						db/db
Myh1	0.86134	0.936923	1.34384	1.00406	1.13097	0.835991	0.53142	0.548153	0.608871	0.672851	0.585284	0.6333
Myh2	1.04634	0.986471	1.22049	0.851368	1.0846	1.01777	0.751349	0.792273	0.755061	0.838817	0.814486	0.710199
Myh3	0.457245	0.277049	0.885093	0.801889	1.1857	1.29357	0.874462	0.712602	0.399073	0.793218	0.399463	0.307639
Myh4	1.00263	1.00112	1.01966	1.00569	0.999868	0.986246	0.261861	0.365257	0.498462	0.255262	0.293597	0.23244
Myh6	0.891139	0.945327	1.11335	0.889784	1.08936	0.964401	1.08215	1.31099	1.19042	1.08973	1.07875	1.00212
Myh7	1.11381	0.955121	1.05144	1.0818	1.03657	1.1084	1.42593	1.17593	1.6354	1.27732	1.59047	1.12876
Myh7b	1.06361	0.81292	0.89685	1.04965	0.975039	0.99258	1.63562	1.68961	1.27286	1.04074	1.27676	1.2145
Myh8	0.891532	1.18917	0.955671	1.17556	0.778489	0.827772	0.650064	0.917001	0.890038	0.784305	0.886163	0.694836
Myh9	0.941408	0.914473	1.04377	1.02268	0.935931	0.974958	0.966162	0.976712	1.01534	1.06789	0.966434	1.00223
Myh10	0.946871	1.05059	0.925958	1.08438	1.15658	1.18349	1.02767	1.10434	0.883552	1.07325	0.981285	0.97849
Myh11	1.03226	0.985752	1.11467	1.08562	1.17622	1.02478	0.540098	0.776493	0.692534	0.696385	0.796375	0.986179
Myh13	1.04229	1.06843	1.036	0.909658	1.11059	0.402868	1.18915	1.4628	1.25615	1.34247	1.2406	1.14599
Myh14	0.970873	0.982415	1.00499	0.977927	1.04208	1.01244	0.979525	0.882143	0.896577	0.945846	0.831292	0.775659
Myh15	1.73882	1.34232	1.07561	1.40632	1.15069	0.855805	0.366001	0.419569	0.447913	0.442972	0.583652	0.533006
Figure 2E
	db/m			db/db
MHC	0.970326	1.00593	1.02374	0.698813	0.721068	0.832344
MyoD	1.02304	1.1106	0.866359	0.741935	0.640553	0.529954
Myogenin	1.04221	1.11526	0.842532	0.472403	0.345779	0.311688
Figure 3B
	db/m						db/db
Villus height (um)	236.453	197.562	229.675	225.162	207.575	238.226	201.087	132.44	163.824	151.911	156.429	209.617
Villus width (um)	87.1407	76.0267	71.8505	87.0661	82.6782	87.6512	34.6946	27.6577	38.4455	36.5189	30.9996	36.733
Crypt depth (um)	59.3206	71.2356	69.19	55.8205	63.8042	66.811	150.426	170.959	146.692	170.428	164.752	144.679
Number of goblet cells / crypt	37.535	36.6729	40.8152	39.009	38.6632	35.2636	15.5462	15.7246	16.1463	28.6275	22.092	25.3212
Figure 3C
	db/m						db/db
ILC1/CD45	0.156174	0.281691	0.229577	0.421357	0.161304	0.121818	0.575185	0.645472	0.59925	0.593204	0.580735	0.589533
ILC3/CD45	1.39187	1.43855	1.46759	1.48895	1.48945	1.43118	0.279082	0.336253	0.329706	0.259605	0.297085	0.299213
Ex-ILC3/CD45	0.298164	0.184646	0.270861	0.287966	0.26499	0.260165	0.948085	0.929285	0.928679	1.0986	1.11137	1.01159
M1/M2 ratio	0.183115	0.256781	0.21469	0.131356	0.280534	0.137481	2.4103	1.28564	2.19001	2.40605	2.23907	3.01657
Figure 3E
	db/m						db/db
Muc1	0.97134	1.13706	0.890083	0.89631	0.958958	1.21926	0.966205	0.964494	0.819753	0.925075	0.324771	1.10896
Muc2	0.884447	1.02241	0.863068	0.839888	1.05693	1.25273	0.0922757	0.0654729	0.182797	0.372746	0.343843	0.314634
Muc3	0.796198	1.01102	1.13178	1.14745	1.02795	0.915564	0.588789	0.375405	0.567281	0.385231	1.20826	1.42757
Muc3a	0.722208	1.35153	0.603666	1.17643	1.34974	1.6033	0.327251	0.918215	-0.0925036	1.38146	1.07355	0.355244
Muc4	0.670146	0.814974	1.1971	1.01186	0.778425	0.786286	0.797308	0.778926	1.03255	0.840029	0.455171	0.684724
Muc13	1.08385	0.795062	0.945552	0.927233	0.931729	1.0884	0.947737	0.783342	0.867228	0.76378	0.674578	0.835949
Muc16	0.916233	1.29776	1.13015	1.2532	1.14831	0.913936	0.475626	0.701808	0.685852	0.634226	0.444232	0.662847
Figure 3F
	db/m			db/db
Muc2	0.952888	1.09878	0.948328	0.268997	0.214286	0.173252
Figure 5A
	db/m						db/db
Actinobacteria	0.0442274	0.00043595	0.104247	0.0841286	0.109801	0.0366028	0.0128123	0.0105743	0.16354	0.00756573	0.0019486	0.10712
Bacteroidetes	69.0355	60.4597	57.3678	53.9326	54.8597	51.5648	22.1741	27.4234	25.4603	27.1112	27.7687	29.1873
Deferribacteres	12.259	18.3028	18.5284	10.7001	21.3846	15.1084	9.05429	22.4344	23.9413	33.8951	28.4334	23.491
Proteobacteria	2.32548	0.27421	0.241875	0.926512	9.61324	0.607606	31.1507	32.3425	0.720175	0.54221	4.60453	0.558324
Verrucomicrobia	0.730637	0.00043595	0.340266	0.198617	0.0108854	0.00122009	0	0	0.0757684	0	0	0.109555
Candidatus Saccharibacteria	0.0486502	0.0361836	0.276429	0.0362119	0.177953	0.427032	0	0	0.0847706	0.0264801	0.0852511	0.238586
Firmicutes	15.193	20.8404	22.331	33.8274	13.5011	32.053	36.8874	17.6855	49.3351	38.3343	38.9425	44.9942
Other	0.36355	0.0858814	0.809961	0.29445	0.342654	0.201315	0.720692	0.103628	0.219053	0.083223	0.163682	1.31385
Figure 5B
	db/m						db/db
B/F ratio	4.5439	2.90108	2.56897	1.59435	4.06334	1.60873	0.601129	1.55061	0.516068	0.70723	0.713068	0.648691
Figure 5C
	db/m						db/db
OTUs	1020.35	982.77	974.522	1037.12	980.213	997.194	233.953	233.12	225.249	259.052	266.265	230.234
Good's coverage	0.994564	0.996531	0.997284	0.995539	0.994163	0.994837	0.997298	0.997773	0.997756	0.999192	0.997817	0.997582
Chao1	1486.55	1337.21	1407.59	1405.16	1420.71	1470.57	311.117	299.499	249.216	282.789	260.165	236.181
Shannon index	6.32691	6.5411	6.2804	6.4245	6.57492	6.504	5.45476	5.92724	4.8613	4.60171	5.33737	5.8197
Gini-simpson	0.962135	0.952257	0.964013	0.966626	0.975264	0.957518	0.910228	0.969963	0.981604	0.909976	0.937642	0.91378
